# Supplementary material for: Discordance of PD-L1 Expression at the Protein and RNA Levels in Early Breast Cancer
Source: Cancers (Basel). 2021 Sep 16;13(18):4655. doi: 10.3390/cancers13184655 (PMC8467035; doi:10.3390/cancers13184655)
Supplement: Supplementary file 1 [file cancers-13-04655-s001.zip]

Archive with 1 entries (1 files):
- cancers-1324496-supplementary.pdf
